# Supplementary material for: Multiplex genetic cancer testing identifies pathogenic mutations in TP53 and CDH1 in a patient with bilateral breast and endometrial adenocarcinoma
Source: BMC Med Genet. 2013 Dec 29;14:129. doi: 10.1186/1471-2350-14-129 (PMC3913615; doi:10.1186/1471-2350-14-129)
Supplement: Additional file 2: Table S1 — List of genes that were enriched for sequencing. [file 1471-2350-14-129-S2.xlsx]

## Sheet: Gene_info
hg19.refGene.name2	hg19.refGene.name	hg19.description.name
LYST	NM_000081	lysosomal trafficking regulator (LYST) transcript variant 1
GUK1	NM_000858	guanylate kinase 1 (GUK1) transcript variant 2
SHE	NM_001010846	Src homology 2 domain containing E (SHE)
OBSCN	NM_001098623	obscurin cytoskeletal calmodulin and titin-interacting RhoGEF (OBSCN) transcript variant 2
GUK1	NM_001159390	guanylate kinase 1 (GUK1) transcript variant 1
GUK1	NM_001159391	guanylate kinase 1 (GUK1) transcript variant 3
PTCH2	NM_001166292	patched 2 (PTCH2) transcript variant 2
COL11A1	NM_001190709	collagen type XI alpha 1 (COL11A1) transcript variant E
GUK1	NM_001242839	guanylate kinase 1 (GUK1) transcript variant 4
GUK1	NM_001242840	guanylate kinase 1 (GUK1) transcript variant 5
DHDDS	NM_001243564	dehydrodolichyl diphosphate synthase (DHDDS) transcript variant 3
DHDDS	NM_001243565	dehydrodolichyl diphosphate synthase (DHDDS) transcript variant 4
OBSCN	NM_001271223	obscurin cytoskeletal calmodulin and titin-interacting RhoGEF (OBSCN) transcript variant IC
COL11A1	NM_001854	collagen type XI alpha 1 (COL11A1) transcript variant A
NRAS	NM_002524	neuroblastoma RAS viral (v-ras) oncogene homolog (NRAS)
PTCH2	NM_003738	patched 2 (PTCH2) transcript variant 1
MACF1	NM_012090	microtubule-actin crosslinking factor 1 (MACF1)
KIF14	NM_014875	kinesin family member 14 (KIF14)
SZT2	NM_015284	seizure threshold 2 homolog (mouse) (SZT2)
CHD5	NM_015557	chromodomain helicase DNA binding protein 5 (CHD5)
DESI2	NM_016076	desumoylating isopeptidase 2 (DESI2)
DHDDS	NM_024887	dehydrodolichyl diphosphate synthase (DHDDS) transcript variant 2
OBSCN	NM_052843	obscurin cytoskeletal calmodulin and titin-interacting RhoGEF (OBSCN) transcript variant 1
COL11A1	NM_080629	collagen type XI alpha 1 (COL11A1) transcript variant B
COL11A1	NM_080630	collagen type XI alpha 1 (COL11A1) transcript variant C
PAQR7	NM_178422	progestin and adipoQ receptor family member VII (PAQR7)
C1orf64	NM_178840	chromosome 1 open reading frame 64 (C1orf64)
DHDDS	NM_205861	dehydrodolichyl diphosphate synthase (DHDDS) transcript variant 1
LYST	NR_102436	lysosomal trafficking regulator (LYST) transcript variant 2 long non-coding RNA.
CCDC85A	NM_001080433	coiled-coil domain containing 85A (CCDC85A)
SCN3A	NM_001081676	sodium channel voltage-gated type III alpha subunit (SCN3A) transcript variant 2
SCN3A	NM_001081677	sodium channel voltage-gated type III alpha subunit (SCN3A) transcript variant 3
PID1	NM_001100818	phosphotyrosine interaction domain containing 1 (PID1) transcript variant 2
GEN1	NM_001130009	GEN1 Holliday junction 5' flap endonuclease (GEN1) transcript variant 2
LRRFIP1	NM_001137550	leucine rich repeat (in FLII) interacting protein 1 (LRRFIP1) transcript variant 1
LRRFIP1	NM_001137551	leucine rich repeat (in FLII) interacting protein 1 (LRRFIP1) transcript variant 2
LRRFIP1	NM_001137552	leucine rich repeat (in FLII) interacting protein 1 (LRRFIP1) transcript variant 3
LRRFIP1	NM_001137553	leucine rich repeat (in FLII) interacting protein 1 (LRRFIP1) transcript variant 5
NEB	NM_001164507	nebulin (NEB) transcript variant 1
NEB	NM_001164508	nebulin (NEB) transcript variant 2
GTF3C3	NM_001206774	general transcription factor IIIC polypeptide 3 102kDa (GTF3C3) transcript variant 2
HDLBP	NM_001243900	high density lipoprotein binding protein (HDLBP) transcript variant 3
TTN	NM_001256850	titin (TTN) transcript variant N2BA
TTN	NM_001267550	titin (TTN) transcript variant IC
NEB	NM_001271208	nebulin (NEB) transcript variant 4
TTN	NM_003319	titin (TTN) transcript variant N2-B
ADCY3	NM_004036	adenylate cyclase 3 (ADCY3)
NEB	NM_004543	nebulin (NEB) transcript variant 3
LRRFIP1	NM_004735	leucine rich repeat (in FLII) interacting protein 1 (LRRFIP1) transcript variant 4
OTOF	NM_004802	otoferlin (OTOF) transcript variant 2
HDLBP	NM_005336	high density lipoprotein binding protein (HDLBP) transcript variant 1
SCN3A	NM_006922	sodium channel voltage-gated type III alpha subunit (SCN3A) transcript variant 1
GTF3C3	NM_012086	general transcription factor IIIC polypeptide 3 102kDa (GTF3C3) transcript variant 1
PID1	NM_017933	phosphotyrosine interaction domain containing 1 (PID1) transcript variant 1
TTN	NM_133378	titin (TTN) transcript variant N2-A
TTN	NM_133379	titin (TTN) transcript variant novex
TTN	NM_133432	titin (TTN) transcript variant novex-1
TTN	NM_133437	titin (TTN) transcript variant novex-2
FAM171B	NM_177454	family with sequence similarity 171 member B (FAM171B)
GEN1	NM_182625	GEN1 Holliday junction 5' flap endonuclease (GEN1) transcript variant 1
OTOF	NM_194248	otoferlin (OTOF) transcript variant 1
OTOF	NM_194322	otoferlin (OTOF) transcript variant 3
OTOF	NM_194323	otoferlin (OTOF) transcript variant 4
HDLBP	NM_203346	high density lipoprotein binding protein (HDLBP) transcript variant 2
MIR548N	NR_031666	microRNA 548n (MIR548N) microRNA.
COL7A1	NM_000094	collagen type VII alpha 1 (COL7A1)
CTNNB1	NM_001098209	catenin (cadherin-associated protein) beta 1 88kDa (CTNNB1) transcript variant 2
CTNNB1	NM_001098210	catenin (cadherin-associated protein) beta 1 88kDa (CTNNB1) transcript variant 3
LEPREL1	NM_001134418	leprecan-like 1 (LEPREL1) transcript variant 2
FLNB	NM_001164317	filamin B beta (FLNB) transcript variant 1
FLNB	NM_001164318	filamin B beta (FLNB) transcript variant 3
FLNB	NM_001164319	filamin B beta (FLNB) transcript variant 4
VEPH1	NM_001167911	ventricular zone expressed PH domain-containing 1 (VEPH1) transcript variant 3
VEPH1	NM_001167912	ventricular zone expressed PH domain-containing 1 (VEPH1) transcript variant 2
VEPH1	NM_001167915	ventricular zone expressed PH domain-containing 1 (VEPH1) transcript variant 4
VEPH1	NM_001167916	ventricular zone expressed PH domain-containing 1 (VEPH1) transcript variant 5
VEPH1	NM_001167917	ventricular zone expressed PH domain-containing 1 (VEPH1) transcript variant 6
WWTR1	NM_001168278	WW domain containing transcription regulator 1 (WWTR1) transcript variant 2
WWTR1	NM_001168280	WW domain containing transcription regulator 1 (WWTR1) transcript variant 3
ATR	NM_001184	ataxia telangiectasia and Rad3 related (ATR)
ARMC8	NM_001267041	armadillo repeat containing 8 (ARMC8) transcript variant 4
ARMC8	NM_001267042	armadillo repeat containing 8 (ARMC8) transcript variant 5
ARMC8	NM_001282342	armadillo repeat containing 8 (ARMC8) transcript variant 6
FLNB	NM_001457	filamin B beta (FLNB) transcript variant 2
IRAK2	NM_001570	interleukin-1 receptor-associated kinase 2 (IRAK2)
CTNNB1	NM_001904	catenin (cadherin-associated protein) beta 1 88kDa (CTNNB1) transcript variant 1
PIK3CA	NM_006218	phosphatidylinositol-45-bisphosphate 3-kinase catalytic subunit alpha (PIK3CA)
ARMC8	NM_014154	armadillo repeat containing 8 (ARMC8) transcript variant 1
ARMC8	NM_015396	armadillo repeat containing 8 (ARMC8) transcript variant 2
WWTR1	NM_015472	WW domain containing transcription regulator 1 (WWTR1) transcript variant 1
LEPREL1	NM_018192	leprecan-like 1 (LEPREL1) transcript variant 1
PBRM1	NM_018313	polybromo 1 (PBRM1)
CNTN3	NM_020872	contactin 3 (plasmacytoma associated) (CNTN3)
VEPH1	NM_024621	ventricular zone expressed PH domain-containing 1 (VEPH1) transcript variant 1
NME9	NM_178130	NME/NM23 family member 9 (NME9)
ARMC8	NM_213654	armadillo repeat containing 8 (ARMC8) transcript variant 3
RBM47	NM_001098634	RNA binding motif protein 47 (RBM47) transcript variant 1
LRBA	NM_001199282	LPS-responsive vesicle trafficking beach and anchor containing (LRBA) transcript variant 1
PRKG2	NM_001282480	protein kinase cGMP-dependent type II (PRKG2) transcript variant 2
PRKG2	NM_001282481	protein kinase cGMP-dependent type II (PRKG2) transcript variant 3
PRKG2	NM_001282482	protein kinase cGMP-dependent type II (PRKG2) transcript variant 4
PRKG2	NM_001282483	protein kinase cGMP-dependent type II (PRKG2) transcript variant 5
PRKG2	NM_001282485	protein kinase cGMP-dependent type II (PRKG2) transcript variant 6
PRKG2	NM_006259	protein kinase cGMP-dependent type II (PRKG2) transcript variant 1
LRBA	NM_006726	LPS-responsive vesicle trafficking beach and anchor containing (LRBA) transcript variant 2
CHRNA9	NM_017581	cholinergic receptor nicotinic alpha 9 (neuronal) (CHRNA9)
RBM47	NM_019027	RNA binding motif protein 47 (RBM47) transcript variant 2
APC	NM_000038	adenomatous polyposis coli (APC) transcript variant 3
TGFBI	NM_000358	transforming growth factor beta-induced 68kDa (TGFBI)
APC	NM_001127510	adenomatous polyposis coli (APC) transcript variant 2
APC	NM_001127511	adenomatous polyposis coli (APC) transcript variant 1
PIK3R1	NM_001242466	phosphoinositide-3-kinase regulatory subunit 1 (alpha) (PIK3R1) transcript variant 4
CTNNA1	NM_001903	catenin (cadherin-associated protein) alpha 1 102kDa (CTNNA1)
DBN1	NM_004395	drebrin 1 (DBN1) transcript variant 1
FOXI1	NM_012188	forkhead box I1 (FOXI1) transcript variant 1
ARAP3	NM_022481	ArfGAP with RhoGAP domain ankyrin repeat and PH domain 3 (ARAP3)
DBN1	NM_080881	drebrin 1 (DBN1) transcript variant 2
FOXI1	NM_144769	forkhead box I1 (FOXI1) transcript variant 2
PIK3R1	NM_181504	phosphoinositide-3-kinase regulatory subunit 1 (alpha) (PIK3R1) transcript variant 2
PIK3R1	NM_181523	phosphoinositide-3-kinase regulatory subunit 1 (alpha) (PIK3R1) transcript variant 1
PIK3R1	NM_181524	phosphoinositide-3-kinase regulatory subunit 1 (alpha) (PIK3R1) transcript variant 3
TDRD6	NM_001010870	tudor domain containing 6 (TDRD6) transcript variant 1
SOGA3	NM_001012279	SOGA family member 3 (SOGA3)
MYLK4	NM_001012418	myosin light chain kinase family member 4 (MYLK4)
TDRD6	NM_001168359	tudor domain containing 6 (TDRD6) transcript variant 2
AIM1	NM_001624	absent in melanoma 1 (AIM1)
PRPF4B	NM_003913	pre-mRNA processing factor 4B (PRPF4B)
MUC17	NM_001040105	mucin 17 cell surface associated (MUC17)
FLNC	NM_001127487	filamin C gamma (FLNC) transcript variant 2
PLEKHA8	NM_001197026	pleckstrin homology domain containing family A (phosphoinositide binding specific) member 8 (PLEKHA8) transcript variant 1
PLEKHA8	NM_001197027	pleckstrin homology domain containing family A (phosphoinositide binding specific) member 8 (PLEKHA8) transcript variant 2
FLNC	NM_001458	filamin C gamma (FLNC) transcript variant 1
BRAF	NM_004333	v-raf murine sarcoma viral oncogene homolog B (BRAF)
EGFR	NM_005228	epidermal growth factor receptor (EGFR) transcript variant 1
AKAP9	NM_005751	A kinase (PRKA) anchor protein 9 (AKAP9) transcript variant 2
PLEKHA8	NM_032639	pleckstrin homology domain containing family A (phosphoinositide binding specific) member 8 (PLEKHA8) transcript variant 3
AKAP9	NM_147185	A kinase (PRKA) anchor protein 9 (AKAP9) transcript variant 3
ZNF786	NM_152411	zinc finger protein 786 (ZNF786)
EGFR	NM_201282	epidermal growth factor receptor (EGFR) transcript variant 2
EGFR	NM_201283	epidermal growth factor receptor (EGFR) transcript variant 3
EGFR	NM_201284	epidermal growth factor receptor (EGFR) transcript variant 4
SLA	NM_001045556	Src-like-adaptor (SLA) transcript variant 1
SLA	NM_001045557	Src-like-adaptor (SLA) transcript variant 2
SLA	NM_001282964	Src-like-adaptor (SLA) transcript variant 4
SLA	NM_001282965	Src-like-adaptor (SLA) transcript variant 5
TG	NM_003235	thyroglobulin (TG)
SLA	NM_006748	Src-like-adaptor (SLA) transcript variant 3
CSMD1	NM_033225	CUB and Sushi multiple domains 1 (CSMD1)
RP1L1	NM_178857	retinitis pigmentosa 1-like 1 (RP1L1)
CDKN2A	NM_000077	cyclin-dependent kinase inhibitor 2A (CDKN2A) transcript variant 1
SPTAN1	NM_001130438	spectrin alpha non-erythrocytic 1 (SPTAN1) transcript variant 1
CDKN2A	NM_001195132	cyclin-dependent kinase inhibitor 2A (CDKN2A) transcript variant 5
SPTAN1	NM_001195532	spectrin alpha non-erythrocytic 1 (SPTAN1) transcript variant 3
SLC44A1	NM_001286730	solute carrier family 44 (choline transporter) member 1 (SLC44A1) transcript variant 2
SPTAN1	NM_003127	spectrin alpha non-erythrocytic 1 (SPTAN1) transcript variant 2
JAK2	NM_004972	Janus kinase 2 (JAK2)
NUP214	NM_005085	nucleoporin 214kDa (NUP214)
NOTCH1	NM_017617	notch 1 (NOTCH1)
CDKN2A	NM_058195	cyclin-dependent kinase inhibitor 2A (CDKN2A) transcript variant 4
CDKN2A	NM_058197	cyclin-dependent kinase inhibitor 2A (CDKN2A) transcript variant 3
SLC44A1	NM_080546	solute carrier family 44 (choline transporter) member 1 (SLC44A1) transcript variant 1
MAMDC4	NM_206920	MAM domain containing 4 (MAMDC4)
FLNA	NM_001110556	filamin A alpha (FLNA) transcript variant 2
TENM1	NM_001163278	teneurin transmembrane protein 1 (TENM1) transcript variant 1
TENM1	NM_001163279	teneurin transmembrane protein 1 (TENM1) transcript variant 2
FLNA	NM_001456	filamin A alpha (FLNA) transcript variant 1
ZRSR2	NM_005089	zinc finger (CCCH type) RNA-binding motif and serine/arginine rich 2 (ZRSR2)
TENM1	NM_014253	teneurin transmembrane protein 1 (TENM1) transcript variant 3
RBMX2	NM_016024	RNA binding motif protein X-linked 2 (RBMX2)
CHST7	NM_019886	carbohydrate (N-acetylglucosamine 6-O) sulfotransferase 7 (CHST7)
MAGEE1	NM_020932	melanoma antigen family E 1 (MAGEE1)
EFHC2	NM_025184	EF-hand domain (C-terminal) containing 2 (EFHC2)
HUWE1	NM_031407	HECT UBA and WWE domain containing 1 E3 ubiquitin protein ligase (HUWE1)
NRK	NM_198465	Nik related kinase (NRK)
PTEN	NM_000314	phosphatase and tensin homolog (PTEN)
GATA3	NM_001002295	GATA binding protein 3 (GATA3) transcript variant 1
CUBN	NM_001081	cubilin (intrinsic factor-cobalamin receptor) (CUBN)
MAP3K8	NM_001244134	mitogen-activated protein kinase kinase kinase 8 (MAP3K8) transcript variant 2
FAM107B	NM_001282695	family with sequence similarity 107 member B (FAM107B) transcript variant 1
FAM107B	NM_001282696	family with sequence similarity 107 member B (FAM107B) transcript variant 3
FAM107B	NM_001282697	family with sequence similarity 107 member B (FAM107B) transcript variant 4
FAM107B	NM_001282698	family with sequence similarity 107 member B (FAM107B) transcript variant 5
FAM107B	NM_001282699	family with sequence similarity 107 member B (FAM107B) transcript variant 6
FAM107B	NM_001282700	family with sequence similarity 107 member B (FAM107B) transcript variant 7
FAM107B	NM_001282701	family with sequence similarity 107 member B (FAM107B) transcript variant 8
FAM107B	NM_001282702	family with sequence similarity 107 member B (FAM107B) transcript variant 9
FAM107B	NM_001282703	family with sequence similarity 107 member B (FAM107B) transcript variant 10
GATA3	NM_002051	GATA binding protein 3 (GATA3) transcript variant 2
ADAM12	NM_003474	ADAM metallopeptidase domain 12 (ADAM12) transcript variant 1
DLG5	NM_004747	discs large homolog 5 (Drosophila) (DLG5)
MAP3K8	NM_005204	mitogen-activated protein kinase kinase kinase 8 (MAP3K8) transcript variant 1
DIP2C	NM_014974	DIP2 disco-interacting protein 2 homolog C (Drosophila) (DIP2C)
ADAM12	NM_021641	ADAM metallopeptidase domain 12 (ADAM12) transcript variant 2
FAM107B	NM_031453	family with sequence similarity 107 member B (FAM107B) transcript variant 2
ATM	NM_000051	ataxia telangiectasia mutated (ATM)
DYNC2H1	NM_001080463	dynein cytoplasmic 2 heavy chain 1 (DYNC2H1) transcript variant 2
PTPRJ	NM_001098503	protein tyrosine phosphatase receptor type J (PTPRJ) transcript variant 2
HRAS	NM_001130442	Harvey rat sarcoma viral oncogene homolog (HRAS) transcript variant 3
DYNC2H1	NM_001377	dynein cytoplasmic 2 heavy chain 1 (DYNC2H1) transcript variant 1
PTPRJ	NM_002843	protein tyrosine phosphatase receptor type J (PTPRJ) transcript variant 1
SORL1	NM_003105	sortilin-related receptor L(DLR class) A repeats containing (SORL1)
HRAS	NM_005343	Harvey rat sarcoma viral oncogene homolog (HRAS) transcript variant 1
TECTA	NM_005422	tectorin alpha (TECTA)
PARVA	NM_018222	parvin alpha (PARVA)
TMEM123	NM_052932	transmembrane protein 123 (TMEM123)
HRAS	NM_176795	Harvey rat sarcoma viral oncogene homolog (HRAS) transcript variant 2
GLI1	NM_001160045	GLI family zinc finger 1 (GLI1) transcript variant 2
GLI1	NM_001167609	GLI family zinc finger 1 (GLI1) transcript variant 3
SBNO1	NM_001167856	strawberry notch homolog 1 (Drosophila) (SBNO1) transcript variant 1
DDX11	NM_001257144	DEAD/H (Asp-Glu-Ala-Asp/His) box helicase 11 (DDX11) transcript variant 4
DDX11	NM_001257145	DEAD/H (Asp-Glu-Ala-Asp/His) box helicase 11 (DDX11) transcript variant 5
DDX11	NM_004399	DEAD/H (Asp-Glu-Ala-Asp/His) box helicase 11 (DDX11) transcript variant 2
KRAS	NM_004985	Kirsten rat sarcoma viral oncogene homolog (KRAS) transcript variant b
GLI1	NM_005269	GLI family zinc finger 1 (GLI1) transcript variant 1
EP400	NM_015409	E1A binding protein p400 (EP400)
SBNO1	NM_018183	strawberry notch homolog 1 (Drosophila) (SBNO1) transcript variant 2
DDX11	NM_030653	DEAD/H (Asp-Glu-Ala-Asp/His) box helicase 11 (DDX11) transcript variant 1
KRAS	NM_033360	Kirsten rat sarcoma viral oncogene homolog (KRAS) transcript variant a
DDX11	NM_152438	DEAD/H (Asp-Glu-Ala-Asp/His) box helicase 11 (DDX11) transcript variant 3
BRCA2	NM_000059	breast cancer 2 early onset (BRCA2)
RB1	NM_000321	retinoblastoma 1 (RB1)
MYCBP2	NM_015057	MYC binding protein 2 E3 ubiquitin protein ligase (MYCBP2)
NALCN	NM_052867	sodium leak channel non-selective (NALCN)
AKT1	NM_001014431	v-akt murine thymoma viral oncogene homolog 1 (AKT1) transcript variant 3
AKT1	NM_001014432	v-akt murine thymoma viral oncogene homolog 1 (AKT1) transcript variant 2
AKT1	NM_005163	v-akt murine thymoma viral oncogene homolog 1 (AKT1) transcript variant 1
SYNE2	NM_015180	spectrin repeat containing nuclear envelope 2 (SYNE2) transcript variant 1
SIX4	NM_017420	SIX homeobox 4 (SIX4)
FSCB	NM_032135	fibrous sheath CABYR binding protein (FSCB)
SYNE2	NM_182910	spectrin repeat containing nuclear envelope 2 (SYNE2) transcript variant 2
SYNE2	NM_182913	spectrin repeat containing nuclear envelope 2 (SYNE2) transcript variant 4
SYNE2	NM_182914	spectrin repeat containing nuclear envelope 2 (SYNE2) transcript variant 5
MAP1A	NM_002373	microtubule-associated protein 1A (MAP1A)
ABCA3	NM_001089	ATP-binding cassette sub-family A (ABC1) member 3 (ABCA3)
DPEP3	NM_001129758	dipeptidase 3 (DPEP3) transcript variant 2
ZNF668	NM_001172668	zinc finger protein 668 (ZNF668) transcript variant 1
ZNF668	NM_001172669	zinc finger protein 668 (ZNF668) transcript variant 3
ZNF668	NM_001172670	zinc finger protein 668 (ZNF668) transcript variant 4
CDH1	NM_004360	cadherin 1 type 1 E-cadherin (epithelial) (CDH1)
SMG1	NM_015092	SMG1 phosphatidylinositol 3-kinase-related kinase (SMG1)
DPEP3	NM_022357	dipeptidase 3 (DPEP3) transcript variant 1
PALB2	NM_024675	partner and localizer of BRCA2 (PALB2)
ZNF668	NM_024706	zinc finger protein 668 (ZNF668) transcript variant 2
KCNG4	NM_172347	potassium voltage-gated channel subfamily G member 4 (KCNG4)
TP53	NM_000546	tumor protein p53 (TP53) transcript variant 1
ERBB2	NM_001005862	v-erb-b2 avian erythroblastic leukemia viral oncogene homolog 2 (ERBB2) transcript variant 2
TP53	NM_001126112	tumor protein p53 (TP53) transcript variant 2
TP53	NM_001126113	tumor protein p53 (TP53) transcript variant 4
TP53	NM_001126114	tumor protein p53 (TP53) transcript variant 3
TP53	NM_001126115	tumor protein p53 (TP53) transcript variant 5
TP53	NM_001126116	tumor protein p53 (TP53) transcript variant 6
TP53	NM_001126117	tumor protein p53 (TP53) transcript variant 7
TP53	NM_001126118	tumor protein p53 (TP53) transcript variant 8
TADA2A	NM_001166105	transcriptional adaptor 2A (TADA2A) transcript variant 3
TP53	NM_001276695	tumor protein p53 (TP53) transcript variant 4
TP53	NM_001276696	tumor protein p53 (TP53) transcript variant 3
TP53	NM_001276697	tumor protein p53 (TP53) transcript variant 5
TP53	NM_001276698	tumor protein p53 (TP53) transcript variant 6
TP53	NM_001276699	tumor protein p53 (TP53) transcript variant 7
TP53	NM_001276760	tumor protein p53 (TP53) transcript variant 1
TP53	NM_001276761	tumor protein p53 (TP53) transcript variant 2
MAP2K4	NM_001281435	mitogen-activated protein kinase kinase 4 (MAP2K4) transcript variant 2
DNAH9	NM_001372	dynein axonemal heavy chain 9 (DNAH9) transcript variant 2
TADA2A	NM_001488	transcriptional adaptor 2A (TADA2A) transcript variant 1
RAD51C	NM_002876	RAD51 paralog C (RAD51C) transcript variant 2
MAP2K4	NM_003010	mitogen-activated protein kinase kinase 4 (MAP2K4) transcript variant 1
ERBB2	NM_004448	v-erb-b2 avian erythroblastic leukemia viral oncogene homolog 2 (ERBB2) transcript variant 1
DNAH9	NM_004662	dynein axonemal heavy chain 9 (DNAH9) transcript variant 1
MYH1	NM_005963	myosin heavy chain 1 skeletal muscle adult (MYH1)
BRCA1	NM_007294	breast cancer 1 early onset (BRCA1) transcript variant 1
BRCA1	NM_007297	breast cancer 1 early onset (BRCA1) transcript variant 3
BRCA1	NM_007298	breast cancer 1 early onset (BRCA1) transcript variant 4
BRCA1	NM_007299	breast cancer 1 early onset (BRCA1) transcript variant 5
BRCA1	NM_007300	breast cancer 1 early onset (BRCA1) transcript variant 2
BRIP1	NM_032043	BRCA1 interacting protein C-terminal helicase 1 (BRIP1)
RAD51C	NM_058216	RAD51 paralog C (RAD51C) transcript variant 1
TADA2A	NM_133439	transcriptional adaptor 2A (TADA2A) transcript variant 2
BRCA1	NR_027676	breast cancer 1 early onset (BRCA1) transcript variant 6 non-coding RNA.
RAD51C	NR_103872	RAD51 paralog C (RAD51C) transcript variant 3 long non-coding RNA.
RAD51C	NR_103873	RAD51 paralog C (RAD51C) transcript variant 4 long non-coding RNA.
SMAD4	NM_005359	SMAD family member 4 (SMAD4)
ATP8B1	NM_005603	ATPase aminophospholipid transporter class I type 8B member 1 (ATP8B1)
EPG5	NM_020964	ectopic P-granules autophagy protein 5 homolog (C. elegans) (EPG5)
CDH20	NM_031891	cadherin 20 type 2 (CDH20)
STK11	NM_000455	serine/threonine kinase 11 (STK11)
RFX2	NM_000635	regulatory factor X 2 (influences HLA class II expression) (RFX2) transcript variant 1
GRIN2D	NM_000836	glutamate receptor ionotropic N-methyl D-aspartate 2D (GRIN2D)
ZNF799	NM_001080821	zinc finger protein 799 (ZNF799)
ICAM5	NM_003259	intercellular adhesion molecule 5 telencephalin (ICAM5)
APC2	NM_005883	adenomatosis polyposis coli 2 (APC2)
CIC	NM_015125	capicua transcriptional repressor (CIC)
CPAMD8	NM_015692	C3 and PZP-like alpha-2-macroglobulin domain containing 8 (CPAMD8)
RFX2	NM_134433	regulatory factor X 2 (influences HLA class II expression) (RFX2) transcript variant 2
CHGB	NM_001819	chromogranin B (secretogranin 1) (CHGB)
ARFGEF2	NM_006420	ADP-ribosylation factor guanine nucleotide-exchange factor 2 (brefeldin A-inhibited) (ARFGEF2)
UBE2G2	NM_003343	ubiquitin-conjugating enzyme E2G 2 (UBE2G2) transcript variant 1
UBE2G2	NM_001202489	ubiquitin-conjugating enzyme E2G 2 (UBE2G2) transcript variant 3
UBE2G2	NM_182688	ubiquitin-conjugating enzyme E2G 2 (UBE2G2) transcript variant 2
NF2	NM_000268	neurofibromin 2 (merlin) (NF2) transcript variant 1
CHEK2	NM_001005735	checkpoint kinase 2 (CHEK2) transcript variant 3
CHEK2	NM_001257387	checkpoint kinase 2 (CHEK2) transcript variant 4
CHEK2	NM_007194	checkpoint kinase 2 (CHEK2) transcript variant 1
NF2	NM_016418	neurofibromin 2 (merlin) (NF2) transcript variant 2
CHEK2	NM_145862	checkpoint kinase 2 (CHEK2) transcript variant 2
TMPRSS6	NM_153609	transmembrane protease serine 6 (TMPRSS6)
NF2	NM_181825	neurofibromin 2 (merlin) (NF2) transcript variant 12
NF2	NM_181828	neurofibromin 2 (merlin) (NF2) transcript variant 5
NF2	NM_181829	neurofibromin 2 (merlin) (NF2) transcript variant 6
NF2	NM_181830	neurofibromin 2 (merlin) (NF2) transcript variant 7
NF2	NM_181831	neurofibromin 2 (merlin) (NF2) transcript variant 13
NF2	NM_181832	neurofibromin 2 (merlin) (NF2) transcript variant 8
NF2	NM_181833	neurofibromin 2 (merlin) (NF2) transcript variant 9
